# Supplementary material for: CPPs to the Test: Effects on Binding, Uptake and Biodistribution of a Tumor Targeting Nanobody
Source: Pharmaceuticals (Basel). 2021 Jun 23;14(7):602. doi: 10.3390/ph14070602 (PMC8308549; doi:10.3390/ph14070602)
Supplement: Supplementary file 1 [file pharmaceuticals-14-00602-s001.zip]

Archive with 1 entries (1 files):
- pharmaceuticals-1228542-supplementary.pdf
